# Supplementary material for: A Microfluidic Platform Revealing Interactions between Leukocytes and Cancer Cells on Topographic Micropatterns
Source: Biosensors (Basel). 2022 Nov 2;12(11):963. doi: 10.3390/bios12110963 (PMC9687854; doi:10.3390/bios12110963)
Supplement: Supplementary file 1 [file biosensors-12-00963-s001.zip]

Archive with 3 entries (3 files):
- Supplementary materials.pdf
- Video S1.mp4
- Video S2.mp4
